# Supplementary material for: Insights into the mechanism of Arnebia euchroma on leukemia via network pharmacology approach
Source: BMC Complement Med Ther. 2020 Oct 27;20:322. doi: 10.1186/s12906-020-03106-z (PMC7590697; doi:10.1186/s12906-020-03106-z)
Supplement: Supplementary file 3 — Additional file 3 Table S1. Components of A. euchroma and content score. [file 12906_2020_3106_MOESM3_ESM.xlsx]

## Sheet: Sheet1
Supplementary Table S1. Components of A. euchroma and content score
Component Name	Component ID	Component SMILES	Content Score (CS)
9,17-epoxyarnebinol	MOL1	C/C/1=C\CCC2=C[C@@H](c3cc(OC1)ccc3O)OC2	1
arnebinol	MOL2	C/C/1=C\Cc2cc(OC/C(=C/CC1)/C)ccc2O	1
arnebinol b	MOL3	C/C/1=C\CCC2=C[C@@H](c3c(C1)c(O)ccc3O)OC2	1
arnebinol c	MOL4	C=CC1(C)Cc2c(O)ccc(c2[C@@H]2[C@@H]1C(=C)C(=O)O2)O	1
arnebinol d	MOL5	COC1(OC(=O)C(=C1)CCC=C(C)C)c1cc(O)ccc1O	1
arnebinone	MOL6	COC1=C(OC)C(=O)C2=C(C1=O)[C@@H](CCC2(C)C=C)C(=C)C	1
shikonofuran a	MOL7	CC(=O)O[C@H](c1coc(c1)c1cc(O)ccc1O)CC=C(C)C	2
shikonofuran b	MOL8	CC[C@@H](C(=O)O[C@H](c1coc(c1)c1cc(O)ccc1O)CC=C(C)C)C	2
shikonofuran c	MOL9	CC(CC(=O)O[C@H](c1coc(c1)c1cc(O)ccc1O)CC=C(C)C)C	1
shikonofuran d	MOL10	CC(=CC[C@@H](c1coc(c1)c1cc(O)ccc1O)OC(=O)C(C)C)C	2
shikonofuran e	MOL11	CC(=CC[C@@H](c1coc(c1)c1cc(O)ccc1O)OC(=O)C=C(C)C)C	2
arnebifuranone	MOL12	COC1=C(OC)C(=O)C=C(C1=O)C/C(=C\CCc1cocc1)/C	1
des-o-methyllasiodiplodin	MOL13	C[C@H]1CCCCCCCc2c(C(=O)O1)c(O)cc(c2)O	1
1-methoxyacetylshikonin	MOL14	COc1c(cc(c2c1C(=O)C=CC2=O)O)[C@@H](OC(=O)C)CC=C(C)C	2
5,8-o-dimethyl-11-deoxyalkannin	MOL15	COc1ccc(c2c1C(=O)C(=CC2=O)CCC=C(C)C)OC	1
acetylalkannin/acetylshikonin	MOL16	CC(=O)O[C@H](C1=CC(=O)c2c(C1=O)c(O)ccc2O)CC=C(C)C	3
alkannan	MOL17	CC(CCCC1=CC(=O)c2c(C1=O)c(O)ccc2O)C	1
alkannin/shikonin	MOL18	CC(=CC[C@@H](C1=CC(=O)c2c(C1=O)c(O)ccc2O)O)C	3
alkannin angelate	MOL19	C/C=C(C)/C(O[C@H](C(C(C1=C(O)C=CC(O)=C12)=O)=CC2=O)C/C=C(C)/C)=O	1
anhydroshikonin	MOL20	CC(=C/C=C/C1=CC(=O)c2c(C1=O)c(O)ccc2O)C	1
arnebiabinone	MOL21	CC(=C[C@H]1[C@H]2[C@@H](C(=O)c3c(C2=O)c(O)ccc3O)[C@@H](C2=C1C(=O)c1c(C2=O)c(O)ccc1O)C=C(C)C)C	2
arnebin	MOL22	CC(=CC[C@@H](C1=CC(=O)c2c(C1=O)c(O)ccc2O)C(=O)OC=C(C)C)C	1
butyryl alkannin	MOL23	CCCC(=O)O[C@H](C1=CC(=O)c2c(C1=O)c(O)ccc2O)CC=C(C)C	1
dehydroalkannin	MOL24	OC1=C2C(C(C(/C=C/C=C(C)/C)=CC2=O)=O)=C(O)C=C1	1
deoxyshikonin	MOL25	CC(=CCCC1=CC(=O)c2c(C1=O)c(O)ccc2O)C	3
isobutyrylshikonin	MOL26	CC(=CC[C@@H](C1=CC(=O)c2c(C1=O)c(O)ccc2O)OC(=O)C(C)C)C	3
isovalerylalkannin/isovalerylshikonin	MOL27	CC(CC(=O)O[C@H](C1=CC(=O)c2c(C1=O)c(O)ccc2O)CC=C(C)C)C	3
propionylshikonin	MOL28	CCC(=O)O[C@H](C1=CC(=O)c2c(C1=O)c(O)ccc2O)CC=C(C)C	2
teracrylshikonin	MOL29	O=C(O[C@H](C1=CC(=O)c2c(C1=O)c(O)ccc2O)CC=C(C)C)CC(=C(C)C)C	1
α-methyl-n-butylalkannin/α-methyl-n-butylshikonin	MOL30	CC[C@@H](C(=O)O[C@H](C1=CC(=O)c2c(C1=O)c(O)ccc2O)CC=C(C)C)C	3
beta,beta-dimethylacrylalkannin/beta,beta-dimethylacrylshikonin	MOL31	CC(=CC[C@@H](C1=CC(=O)c2c(C1=O)c(O)ccc2O)OC(=O)C=C(C)C)C	3
beta-acetoxyisovalerylalkannin/beta-acetoxyisovalerylshikonin	MOL32	O=C(CC(OC(=O)C)(C)C)O[C@H](C1=CC(=O)c2c(C1=O)c(O)ccc2O)CC=C(C)C	3
beta-hydroxyisovalerylalkannin/beta-hydroxyisovalerylshikonin	MOL33	O=C(CC(O)(C)C)O[C@H](C1=CC(=O)c2c(C1=O)c(O)ccc2O)CC=C(C)C	3
ethyl 9-(20,50-dihydroxyphenyl) nonanoate	MOL34	CCOC(=O)CCCCCCCCc1cc(O)ccc1O	2
3-oxo-2-phenylbutanenitrile	MOL35	N#C[C@H](c1ccccc1)C(=O)C	1
beta-sitosterol	MOL36	CC[C@H](C(C)C)CC[C@@H](C1CC[C@@H]2C1(C)CC[C@H]1[C@H]2CC=C2C1(C)CC[C@@H](C2)O)C	2
squalene	MOL37	C/C(=C\CC/C=C(/CC/C=C(/CCC=C(C)C)\C)\C)/CC/C=C(/CCC=C(C)C)\C	3
daucosterol	MOL38	CC[C@H](C(C)C)CCC(C1CC[C@@H]2C1(C)CC[C@H]1[C@H]2CC=C2C1(C)CC[C@@H](C2)O[C@H]1O[C@@H](CO)[C@H]([C@@H]([C@@H]1O)O)O)C	1
echimidine	MOL39	C/C=C(\C(=O)O[C@H]1CCN2[C@H]1C(=CC2)COC(=O)C(C(O)(C)C)([C@@H](O)C)O)/C	1
o7-angeloylretronecine	MOL40	C/C(=C/C)/C(=O)O[C@H]1CCN2[C@H]1C(=CC2)CO	1
o9-angeloylretronecine	MOL41	C/C=C(\C(=O)OCC1=CCN2[C@@H]1[C@@H](O)CC2)/C	1
caffeic acid	MOL42	OC(=O)/C=C/c1ccc(c(c1)O)O	1
ferulic acid	MOL43	COc1cc(/C=C/C(=O)O)ccc1O	1
lithospermic acid	MOL44	O=C(O[C@H](C(=O)O)Cc1ccc(c(c1)O)O)/C=C/c1ccc(c2c1[C@H](C(=O)O)[C@H](O2)c1ccc(c(c1)O)O)O	2
lithospermic acid b	MOL45	O=C(O[C@H](C(=O)O)Cc1ccc(c(c1)O)O)/C=C/c1ccc(c2c1[C@H](C(=O)O[C@H](C(=O)O)Cc1ccc(c(c1)O)O)C(O2)c1ccc(c(c1)O)O)O	1
rosmarinic acid	MOL46	O=C(O[C@H](C(=O)O)Cc1ccc(c(c1)O)O)/C=C/c1ccc(c(c1)O)O	1
oleanolic acid	MOL47	O[C@H]1CCC2([C@@H](C1(C)C)CCC1([C@H]2CC=C2C1(C)CCC1([C@H]2CC(C)(C)CC1)C(=O)O)C)C	1
tormentic acid	MOL48	O[C@H]1CC2(C)[C@@H](C([C@@H]1O)(C)C)CCC1([C@H]2CC=C2C1(C)CCC1([C@H]2C(C)(O)[C@@H](C)CC1)C(=O)O)C	1
ursolic acid	MOL49	C[C@H]1CCC2([C@@H]([C@H]1C)C1=CC[C@@H]3C(C1(CC2)C)(C)CC[C@H]1C3(C)CC[C@@H](C1(C)C)O)C(=O)O	1
3-bromo-3-methylbutyric acid	MOL50	OC(=O)CC(Br)(C)C	1
3-hydroxy-3-methyl butyric acid	MOL51	OC(=O)CC(O)(C)C	2
isovaleric acid	MOL52	CC(CC(=O)O)C	2
linoleic acid	MOL53	CCCCC/C=C\C/C=C\CCCCCCCC(=O)O	1
myristic acid	MOL54	CCCCCCCCCCCCCC(=O)O	1
oleic acid	MOL55	CCCCCCCC/C=C\CCCCCCCC(=O)O	1
palmitic acid	MOL56	CCCCCCCCCCCCCCCC(=O)O	1
stearic acid	MOL57	CCCCCCCCCCCCCCCCCC(=O)O	1
(E)-methyl tetracos-15-enoate	MOL58	CCCCCCCC/C=C/CCCCCCCCCCCCCC(=O)OC	1
5-methylphthalide	MOL59	Cc1ccc2c(c1)COC2=O	2
9,12-octadecadienoic acid ethyl ester	MOL60	CCCCC/C=C/C/C=C/CCCCCCCC(=O)OCC	1
ethyl oleate	MOL61	CCCCCCCC/C=C\CCCCCCCC(=O)OCC	3
ethyl palmitate	MOL62	CCCCCCCCCCCCCCCC(=O)OCC	2
ethyl stearate	MOL63	CCCCCCCCCCCCCCCCCC(=O)OCC	2
octyl ferulate	MOL64	CCCCCCCCOC(=O)/C=C/c1ccc(c(c1)OC)O	2
shinjulactone k	MOL65	CC(=O)O[C@H]1[C@@H](C)[C@@H]2CC(=O)O[C@@H]3C2([C@H]([C@@H]1O)C1(C)[C@@H](C3)[C@@H](C)C[C@@H](C1=O)O)C	1
