# Supplementary material for: Insights into the mechanism of Arnebia euchroma on leukemia via network pharmacology approach
Source: BMC Complement Med Ther. 2020 Oct 27;20:322. doi: 10.1186/s12906-020-03106-z (PMC7590697; doi:10.1186/s12906-020-03106-z)
Supplement: Supplementary file 4 — Additional file 4. Table S2. Known and predicted component-target interactions. [file 12906_2020_3106_MOESM4_ESM.xlsx]

## Sheet: Sheet1
Supplementary Table S2. Known and predicted component-target interactions
Component ID	Target	Component Name
MOL1	CYP3A4	9,17-epoxyarnebinol	Predicted
MOL1	BACE1	9,17-epoxyarnebinol	Predicted
MOL1	PTPN1	9,17-epoxyarnebinol	Predicted
MOL1	CYP19A1	9,17-epoxyarnebinol	Predicted
MOL1	CA12	9,17-epoxyarnebinol	Predicted
MOL1	CA7	9,17-epoxyarnebinol	Predicted
MOL1	ACHE	9,17-epoxyarnebinol	Predicted
MOL1	CYP2C19	9,17-epoxyarnebinol	Predicted
MOL1	CA9	9,17-epoxyarnebinol	Predicted
MOL1	ABCG2	9,17-epoxyarnebinol	Predicted
MOL10	CYP3A4	shikonofuran d	Predicted
MOL10	MAOB	shikonofuran d	Predicted
MOL10	PTPN1	shikonofuran d	Predicted
MOL10	CA12	shikonofuran d	Predicted
MOL10	NFE2L2	shikonofuran d	Predicted
MOL10	CA9	shikonofuran d	Predicted
MOL10	ALDH1A1	shikonofuran d	Predicted
MOL10	BACE1	shikonofuran d	Predicted
MOL10	CA1	shikonofuran d	Predicted
MOL10	CA2	shikonofuran d	Predicted
MOL11	CYP3A4	shikonofuran e	Predicted
MOL11	MAOB	shikonofuran e	Predicted
MOL11	CA12	shikonofuran e	Predicted
MOL11	CA9	shikonofuran e	Predicted
MOL11	CA1	shikonofuran e	Predicted
MOL11	BACE1	shikonofuran e	Predicted
MOL11	PTPN1	shikonofuran e	Predicted
MOL11	NFE2L2	shikonofuran e	Predicted
MOL11	CA2	shikonofuran e	Predicted
MOL11	CA7	shikonofuran e	Predicted
MOL12	CYP3A4	arnebifuranone	Predicted
MOL12	PTPN1	arnebifuranone	Predicted
MOL12	HKDC1	arnebifuranone	Predicted
MOL12	MIF	arnebifuranone	Predicted
MOL12	ACHE	arnebifuranone	Predicted
MOL12	BCHE	arnebifuranone	Predicted
MOL12	NFE2L2	arnebifuranone	Predicted
MOL12	MAPT	arnebifuranone	Predicted
MOL12	ALOX15	arnebifuranone	Predicted
MOL12	CASP1	arnebifuranone	Predicted
MOL13	CYP3A4	des-o-methyllasiodiplodin	Predicted
MOL13	CA2	des-o-methyllasiodiplodin	Predicted
MOL13	CA12	des-o-methyllasiodiplodin	Predicted
MOL13	PTPN1	des-o-methyllasiodiplodin	Predicted
MOL13	CA1	des-o-methyllasiodiplodin	Predicted
MOL13	BACE1	des-o-methyllasiodiplodin	Predicted
MOL13	NFE2L2	des-o-methyllasiodiplodin	Predicted
MOL13	CA7	des-o-methyllasiodiplodin	Predicted
MOL13	CA9	des-o-methyllasiodiplodin	Predicted
MOL13	CYP19A1	des-o-methyllasiodiplodin	Predicted
MOL14	CYP3A4	1-methoxyacetylshikonin	Predicted
MOL14	PTPN1	1-methoxyacetylshikonin	Predicted
MOL14	BACE1	1-methoxyacetylshikonin	Predicted
MOL14	MAOA	1-methoxyacetylshikonin	Predicted
MOL14	CYP19A1	1-methoxyacetylshikonin	Predicted
MOL14	IDO1	1-methoxyacetylshikonin	Predicted
MOL14	EHMT2	1-methoxyacetylshikonin	Predicted
MOL14	MAPT	1-methoxyacetylshikonin	Predicted
MOL14	ACHE	1-methoxyacetylshikonin	Predicted
MOL14	ALDH1A1	1-methoxyacetylshikonin	Predicted
MOL15	CYP3A4	5,8-o-dimethyl-11-deoxyalkannin	Predicted
MOL15	MAOA	5,8-o-dimethyl-11-deoxyalkannin	Predicted
MOL15	IDO1	5,8-o-dimethyl-11-deoxyalkannin	Predicted
MOL15	CDC25B	5,8-o-dimethyl-11-deoxyalkannin	Predicted
MOL15	PTPN1	5,8-o-dimethyl-11-deoxyalkannin	Predicted
MOL15	BACE1	5,8-o-dimethyl-11-deoxyalkannin	Predicted
MOL15	CYP19A1	5,8-o-dimethyl-11-deoxyalkannin	Predicted
MOL15	VEGFC	5,8-o-dimethyl-11-deoxyalkannin	Predicted
MOL15	MAPT	5,8-o-dimethyl-11-deoxyalkannin	Predicted
MOL15	ABCG2	5,8-o-dimethyl-11-deoxyalkannin	Predicted
MOL16	CYBB	acetylalkannin/acetylshikonin	Known
MOL16	F2	acetylalkannin/acetylshikonin	Known
MOL16	SOAT1	acetylalkannin/acetylshikonin	Known
MOL16	SOAT2	acetylalkannin/acetylshikonin	Known
MOL16	TERT	acetylalkannin/acetylshikonin	Known
MOL16	TOP1	acetylalkannin/acetylshikonin	Known
MOL16	TP53	acetylalkannin/acetylshikonin	Known
MOL16	CYP3A4	acetylalkannin/acetylshikonin	Predicted
MOL16	MAOA	acetylalkannin/acetylshikonin	Predicted
MOL16	IDO1	acetylalkannin/acetylshikonin	Predicted
MOL16	PTPN1	acetylalkannin/acetylshikonin	Predicted
MOL16	NFE2L2	acetylalkannin/acetylshikonin	Predicted
MOL16	BACE1	acetylalkannin/acetylshikonin	Predicted
MOL16	CYP19A1	acetylalkannin/acetylshikonin	Predicted
MOL16	CDC25B	acetylalkannin/acetylshikonin	Predicted
MOL16	CA12	acetylalkannin/acetylshikonin	Predicted
MOL16	CYP2C19	acetylalkannin/acetylshikonin	Predicted
MOL17	CYP3A4	alkannan	Predicted
MOL17	PTPN1	alkannan	Predicted
MOL17	MAOA	alkannan	Predicted
MOL17	IDO1	alkannan	Predicted
MOL17	CDC25B	alkannan	Predicted
MOL17	CYP19A1	alkannan	Predicted
MOL17	BACE1	alkannan	Predicted
MOL17	ALOX15	alkannan	Predicted
MOL17	CYP2C19	alkannan	Predicted
MOL17	ACHE	alkannan	Predicted
MOL18	AKT1	alkannin/shikonin	Known
MOL18	ALPL	alkannin/shikonin	Known
MOL18	ALPP	alkannin/shikonin	Known
MOL18	ANXA5	alkannin/shikonin	Known
MOL18	AR	alkannin/shikonin	Known
MOL18	ARNTL	alkannin/shikonin	Known
MOL18	BCHE	alkannin/shikonin	Known
MOL18	CBFB	alkannin/shikonin	Known
MOL18	CCL5	alkannin/shikonin	Known
MOL18	CXCR4	alkannin/shikonin	Known
MOL18	EHMT2	alkannin/shikonin	Known
MOL18	KAT2A	alkannin/shikonin	Known
MOL18	MAOA	alkannin/shikonin	Predicted
MOL18	MAOB	alkannin/shikonin	Known
MOL18	MAPT	alkannin/shikonin	Predicted
MOL18	NQO1	alkannin/shikonin	Known
MOL18	PKM	alkannin/shikonin	Known
MOL18	POLK	alkannin/shikonin	Known
MOL18	PTEN	alkannin/shikonin	Known
MOL18	PTPN1	alkannin/shikonin	Predicted
MOL18	RECQL	alkannin/shikonin	Known
MOL18	RUNX1	alkannin/shikonin	Known
MOL18	SOAT1	alkannin/shikonin	Known
MOL18	THRB	alkannin/shikonin	Known
MOL18	TOP1	alkannin/shikonin	Known
MOL18	TP53	alkannin/shikonin	Known
MOL18	VDR	alkannin/shikonin	Known
MOL18	CYP3A4	alkannin/shikonin	Predicted
MOL18	IDO1	alkannin/shikonin	Predicted
MOL18	CDC25B	alkannin/shikonin	Predicted
MOL18	CYP19A1	alkannin/shikonin	Predicted
MOL18	BACE1	alkannin/shikonin	Predicted
MOL18	CYP2C19	alkannin/shikonin	Predicted
MOL18	ACHE	alkannin/shikonin	Predicted
MOL19	PTPN1	alkannin angelate	Predicted
MOL19	CYP3A4	alkannin angelate	Predicted
MOL19	TNF	alkannin angelate	Predicted
MOL19	NFE2L2	alkannin angelate	Predicted
MOL19	GPBAR1	alkannin angelate	Predicted
MOL19	SHBG	alkannin angelate	Predicted
MOL19	ITGAL	alkannin angelate	Predicted
MOL19	PTGES	alkannin angelate	Predicted
MOL19	HSD11B1	alkannin angelate	Predicted
MOL19	SERPINA6	alkannin angelate	Predicted
MOL2	CYP3A4	arnebinol	Predicted
MOL2	BACE1	arnebinol	Predicted
MOL2	PTPN1	arnebinol	Predicted
MOL2	CYP19A1	arnebinol	Predicted
MOL2	CA12	arnebinol	Predicted
MOL2	ACHE	arnebinol	Predicted
MOL2	CA9	arnebinol	Predicted
MOL2	CA7	arnebinol	Predicted
MOL2	CYP1A2	arnebinol	Predicted
MOL2	CYP2D6	arnebinol	Predicted
MOL20	MAOA	anhydroshikonin	Predicted
MOL20	IDO1	anhydroshikonin	Predicted
MOL20	CDC25B	anhydroshikonin	Predicted
MOL20	CYP3A4	anhydroshikonin	Predicted
MOL20	BACE1	anhydroshikonin	Predicted
MOL20	CYP19A1	anhydroshikonin	Predicted
MOL20	PTPN1	anhydroshikonin	Predicted
MOL20	MAPT	anhydroshikonin	Predicted
MOL20	PTPN22	anhydroshikonin	Predicted
MOL20	CYP2C19	anhydroshikonin	Predicted
MOL21	PTPN1	arnebiabinone	Predicted
MOL21	CYP3A4	arnebiabinone	Predicted
MOL21	MAOA	arnebiabinone	Predicted
MOL21	IDO1	arnebiabinone	Predicted
MOL21	BACE1	arnebiabinone	Predicted
MOL21	CDC25B	arnebiabinone	Predicted
MOL21	CYP19A1	arnebiabinone	Predicted
MOL21	NFE2L2	arnebiabinone	Predicted
MOL21	TNF	arnebiabinone	Predicted
MOL21	SHBG	arnebiabinone	Predicted
MOL22	CYP3A4	arnebin	Predicted
MOL22	PTPN1	arnebin	Predicted
MOL22	MAOA	arnebin	Predicted
MOL22	IDO1	arnebin	Predicted
MOL22	CYP19A1	arnebin	Predicted
MOL22	BACE1	arnebin	Predicted
MOL22	CDC25B	arnebin	Predicted
MOL22	NFE2L2	arnebin	Predicted
MOL22	CYP2C19	arnebin	Predicted
MOL22	MAPT	arnebin	Predicted
MOL23	CYP3A4	butyryl alkannin	Predicted
MOL23	PTPN1	butyryl alkannin	Predicted
MOL23	HDAC3	butyryl alkannin	Predicted
MOL23	MAOA	butyryl alkannin	Predicted
MOL23	IDO1	butyryl alkannin	Predicted
MOL23	CYP19A1	butyryl alkannin	Predicted
MOL23	NFE2L2	butyryl alkannin	Predicted
MOL23	BACE1	butyryl alkannin	Predicted
MOL23	CDC25B	butyryl alkannin	Predicted
MOL23	CA12	butyryl alkannin	Predicted
MOL24	PTPN1	dehydroalkannin	Predicted
MOL24	CYP3A4	dehydroalkannin	Predicted
MOL24	GPBAR1	dehydroalkannin	Predicted
MOL24	NFE2L2	dehydroalkannin	Predicted
MOL24	TNF	dehydroalkannin	Predicted
MOL24	SHBG	dehydroalkannin	Predicted
MOL24	PTGES	dehydroalkannin	Predicted
MOL24	HSD11B1	dehydroalkannin	Predicted
MOL24	CYP19A1	dehydroalkannin	Predicted
MOL24	ITGAL	dehydroalkannin	Predicted
MOL25	BCHE	deoxyshikonin	Predicted
MOL25	VEGFC	deoxyshikonin	Predicted
MOL25	MAOA	deoxyshikonin	Predicted
MOL25	IDO1	deoxyshikonin	Predicted
MOL25	CYP3A4	deoxyshikonin	Predicted
MOL25	CDC25B	deoxyshikonin	Predicted
MOL25	PTPN1	deoxyshikonin	Predicted
MOL25	BACE1	deoxyshikonin	Predicted
MOL25	CYP19A1	deoxyshikonin	Predicted
MOL25	MAPT	deoxyshikonin	Predicted
MOL26	CYP3A4	isobutyrylshikonin	Predicted
MOL26	PTPN1	isobutyrylshikonin	Predicted
MOL26	MAOA	isobutyrylshikonin	Predicted
MOL26	IDO1	isobutyrylshikonin	Predicted
MOL26	NFE2L2	isobutyrylshikonin	Predicted
MOL26	BACE1	isobutyrylshikonin	Predicted
MOL26	CYP19A1	isobutyrylshikonin	Predicted
MOL26	CDC25B	isobutyrylshikonin	Predicted
MOL26	ALDH1A1	isobutyrylshikonin	Predicted
MOL26	CYP2C19	isobutyrylshikonin	Predicted
MOL27	SOAT1	isovalerylalkannin/isovalerylshikonin	Predicted
MOL27	SOAT2	isovalerylalkannin/isovalerylshikonin	Predicted
MOL27	CYP3A4	isovalerylalkannin/isovalerylshikonin	Predicted
MOL27	PTPN1	isovalerylalkannin/isovalerylshikonin	Predicted
MOL27	NFE2L2	isovalerylalkannin/isovalerylshikonin	Predicted
MOL27	CYP19A1	isovalerylalkannin/isovalerylshikonin	Predicted
MOL27	MAOA	isovalerylalkannin/isovalerylshikonin	Predicted
MOL27	IDO1	isovalerylalkannin/isovalerylshikonin	Predicted
MOL27	BACE1	isovalerylalkannin/isovalerylshikonin	Predicted
MOL27	CYP2C19	isovalerylalkannin/isovalerylshikonin	Predicted
MOL28	SOAT1	propionylshikonin	Predicted
MOL28	SOAT2	propionylshikonin	Predicted
MOL28	TOP1	propionylshikonin	Predicted
MOL28	CYP3A4	propionylshikonin	Predicted
MOL28	ALDH1A1	propionylshikonin	Predicted
MOL28	PTPN1	propionylshikonin	Predicted
MOL28	MAOA	propionylshikonin	Predicted
MOL28	IDO1	propionylshikonin	Predicted
MOL28	CYP19A1	propionylshikonin	Predicted
MOL28	BACE1	propionylshikonin	Predicted
MOL29	CYP3A4	teracrylshikonin	Predicted
MOL29	PTPN1	teracrylshikonin	Predicted
MOL29	MAOA	teracrylshikonin	Predicted
MOL29	IDO1	teracrylshikonin	Predicted
MOL29	CYP19A1	teracrylshikonin	Predicted
MOL29	BACE1	teracrylshikonin	Predicted
MOL29	NFE2L2	teracrylshikonin	Predicted
MOL29	CDC25B	teracrylshikonin	Predicted
MOL29	CA12	teracrylshikonin	Predicted
MOL29	CYP2C19	teracrylshikonin	Predicted
MOL3	CYP3A4	arnebinol b	Predicted
MOL3	PTPN1	arnebinol b	Predicted
MOL3	CYP19A1	arnebinol b	Predicted
MOL3	BACE1	arnebinol b	Predicted
MOL3	ACHE	arnebinol b	Predicted
MOL3	CA12	arnebinol b	Predicted
MOL3	CYP2C19	arnebinol b	Predicted
MOL3	CYP2D6	arnebinol b	Predicted
MOL3	CA7	arnebinol b	Predicted
MOL3	NFE2L2	arnebinol b	Predicted
MOL30	CYP3A4	α-methyl-n-butylalkannin/α-methyl-n-butylshikonin	Predicted
MOL30	PTPN1	α-methyl-n-butylalkannin/α-methyl-n-butylshikonin	Predicted
MOL30	MAOA	α-methyl-n-butylalkannin/α-methyl-n-butylshikonin	Predicted
MOL30	NFE2L2	α-methyl-n-butylalkannin/α-methyl-n-butylshikonin	Predicted
MOL30	IDO1	α-methyl-n-butylalkannin/α-methyl-n-butylshikonin	Predicted
MOL30	BACE1	α-methyl-n-butylalkannin/α-methyl-n-butylshikonin	Predicted
MOL30	CYP19A1	α-methyl-n-butylalkannin/α-methyl-n-butylshikonin	Predicted
MOL30	CDC25B	α-methyl-n-butylalkannin/α-methyl-n-butylshikonin	Predicted
MOL30	CYP2C19	α-methyl-n-butylalkannin/α-methyl-n-butylshikonin	Predicted
MOL30	CA12	α-methyl-n-butylalkannin/α-methyl-n-butylshikonin	Predicted
MOL31	CYP3A4	beta,beta-dimethylacrylalkannin/beta,beta-dimethylacrylshikonin	Predicted
MOL31	MAOA	beta,beta-dimethylacrylalkannin/beta,beta-dimethylacrylshikonin	Predicted
MOL31	PTPN1	beta,beta-dimethylacrylalkannin/beta,beta-dimethylacrylshikonin	Predicted
MOL31	IDO1	beta,beta-dimethylacrylalkannin/beta,beta-dimethylacrylshikonin	Predicted
MOL31	BACE1	beta,beta-dimethylacrylalkannin/beta,beta-dimethylacrylshikonin	Predicted
MOL31	NFE2L2	beta,beta-dimethylacrylalkannin/beta,beta-dimethylacrylshikonin	Predicted
MOL31	CYP19A1	beta,beta-dimethylacrylalkannin/beta,beta-dimethylacrylshikonin	Predicted
MOL31	CDC25B	beta,beta-dimethylacrylalkannin/beta,beta-dimethylacrylshikonin	Predicted
MOL31	CA12	beta,beta-dimethylacrylalkannin/beta,beta-dimethylacrylshikonin	Predicted
MOL31	CA7	beta,beta-dimethylacrylalkannin/beta,beta-dimethylacrylshikonin	Predicted
MOL32	CYP3A4	beta-acetoxyisovalerylalkannin/beta-acetoxyisovalerylshikonin	Predicted
MOL32	PTPN1	beta-acetoxyisovalerylalkannin/beta-acetoxyisovalerylshikonin	Predicted
MOL32	NFE2L2	beta-acetoxyisovalerylalkannin/beta-acetoxyisovalerylshikonin	Predicted
MOL32	IDO1	beta-acetoxyisovalerylalkannin/beta-acetoxyisovalerylshikonin	Predicted
MOL32	MAOA	beta-acetoxyisovalerylalkannin/beta-acetoxyisovalerylshikonin	Predicted
MOL32	CYP19A1	beta-acetoxyisovalerylalkannin/beta-acetoxyisovalerylshikonin	Predicted
MOL32	BACE1	beta-acetoxyisovalerylalkannin/beta-acetoxyisovalerylshikonin	Predicted
MOL32	CYP2C19	beta-acetoxyisovalerylalkannin/beta-acetoxyisovalerylshikonin	Predicted
MOL32	CDC25B	beta-acetoxyisovalerylalkannin/beta-acetoxyisovalerylshikonin	Predicted
MOL32	CA12	beta-acetoxyisovalerylalkannin/beta-acetoxyisovalerylshikonin	Predicted
MOL33	CYP3A4	beta-hydroxyisovalerylalkannin/beta-hydroxyisovalerylshikonin	Predicted
MOL33	PTPN1	beta-hydroxyisovalerylalkannin/beta-hydroxyisovalerylshikonin	Predicted
MOL33	NFE2L2	beta-hydroxyisovalerylalkannin/beta-hydroxyisovalerylshikonin	Predicted
MOL33	IDO1	beta-hydroxyisovalerylalkannin/beta-hydroxyisovalerylshikonin	Predicted
MOL33	MAOA	beta-hydroxyisovalerylalkannin/beta-hydroxyisovalerylshikonin	Predicted
MOL33	CYP19A1	beta-hydroxyisovalerylalkannin/beta-hydroxyisovalerylshikonin	Predicted
MOL33	BACE1	beta-hydroxyisovalerylalkannin/beta-hydroxyisovalerylshikonin	Predicted
MOL33	CYP2C19	beta-hydroxyisovalerylalkannin/beta-hydroxyisovalerylshikonin	Predicted
MOL33	CDC25B	beta-hydroxyisovalerylalkannin/beta-hydroxyisovalerylshikonin	Predicted
MOL33	CA12	beta-hydroxyisovalerylalkannin/beta-hydroxyisovalerylshikonin	Predicted
MOL34	CYP3A4	ethyl 9-(20,50-dihydroxyphenyl) nonanoate	Predicted
MOL34	MAOB	ethyl 9-(20,50-dihydroxyphenyl) nonanoate	Predicted
MOL34	ALOX15	ethyl 9-(20,50-dihydroxyphenyl) nonanoate	Predicted
MOL34	ALDH1A1	ethyl 9-(20,50-dihydroxyphenyl) nonanoate	Predicted
MOL34	PTPN1	ethyl 9-(20,50-dihydroxyphenyl) nonanoate	Predicted
MOL34	CA12	ethyl 9-(20,50-dihydroxyphenyl) nonanoate	Predicted
MOL34	CA9	ethyl 9-(20,50-dihydroxyphenyl) nonanoate	Predicted
MOL34	CA1	ethyl 9-(20,50-dihydroxyphenyl) nonanoate	Predicted
MOL34	CA2	ethyl 9-(20,50-dihydroxyphenyl) nonanoate	Predicted
MOL34	CA7	ethyl 9-(20,50-dihydroxyphenyl) nonanoate	Predicted
MOL35	CTH	3-oxo-2-phenylbutanenitrile	Predicted
MOL35	CYP11B1	3-oxo-2-phenylbutanenitrile	Predicted
MOL35	CYP11B2	3-oxo-2-phenylbutanenitrile	Predicted
MOL35	CA9	3-oxo-2-phenylbutanenitrile	Predicted
MOL35	CA1	3-oxo-2-phenylbutanenitrile	Predicted
MOL35	CYP19A1	3-oxo-2-phenylbutanenitrile	Predicted
MOL35	CYP3A4	3-oxo-2-phenylbutanenitrile	Predicted
MOL35	CYP2C9	3-oxo-2-phenylbutanenitrile	Predicted
MOL35	G6PD	3-oxo-2-phenylbutanenitrile	Predicted
MOL35	SHBG	3-oxo-2-phenylbutanenitrile	Predicted
MOL36	DPP4	beta-sitosterol	Known
MOL36	GSK3B	beta-sitosterol	Known
MOL36	POLB	beta-sitosterol	Known
MOL36	CASP3	beta-sitosterol	Known
MOL36	GPBAR1	beta-sitosterol	Predicted
MOL36	PTPN1	beta-sitosterol	Predicted
MOL36	NFE2L2	beta-sitosterol	Predicted
MOL36	CYP3A4	beta-sitosterol	Predicted
MOL36	SHBG	beta-sitosterol	Predicted
MOL36	HSD11B1	beta-sitosterol	Predicted
MOL36	SERPINA6	beta-sitosterol	Predicted
MOL36	PTGES	beta-sitosterol	Predicted
MOL36	HIF1A	beta-sitosterol	Predicted
MOL36	BCHE	beta-sitosterol	Predicted
MOL37	FDFT1	squalene	Predicted
MOL37	SQLE	squalene	Predicted
MOL37	ALOX15	squalene	Predicted
MOL37	CYP3A4	squalene	Predicted
MOL37	PTPN1	squalene	Predicted
MOL37	PTGES	squalene	Predicted
MOL37	VEGFC	squalene	Predicted
MOL37	BCHE	squalene	Predicted
MOL37	TRPA1	squalene	Predicted
MOL37	ACHE	squalene	Predicted
MOL38	F2	daucosterol	Known
MOL38	GSK3B	daucosterol	Known
MOL38	POLB	daucosterol	Known
MOL38	PTPN1	daucosterol	Predicted
MOL38	SP1	daucosterol	Known
MOL38	NFE2L2	daucosterol	Predicted
MOL38	GPBAR1	daucosterol	Predicted
MOL38	CYP3A4	daucosterol	Predicted
MOL38	HSD11B1	daucosterol	Predicted
MOL38	TNF	daucosterol	Predicted
MOL38	IL2	daucosterol	Predicted
MOL38	AKR1B1	daucosterol	Predicted
MOL38	SHBG	daucosterol	Predicted
MOL38	HIF1A	daucosterol	Predicted
MOL39	CYP3A4	echimidine	Predicted
MOL39	NFE2L2	echimidine	Predicted
MOL39	CYP2D6	echimidine	Predicted
MOL39	HTT	echimidine	Predicted
MOL39	PTPN1	echimidine	Predicted
MOL39	HIF1A	echimidine	Predicted
MOL39	CYP2C19	echimidine	Predicted
MOL39	BCHE	echimidine	Predicted
MOL39	OPRM1	echimidine	Predicted
MOL39	ACHE	echimidine	Predicted
MOL4	CYP3A4	arnebinol c	Predicted
MOL4	PTPN1	arnebinol c	Predicted
MOL4	NFE2L2	arnebinol c	Predicted
MOL4	BACE1	arnebinol c	Predicted
MOL4	CYP19A1	arnebinol c	Predicted
MOL4	GPBAR1	arnebinol c	Predicted
MOL4	CYP2C19	arnebinol c	Predicted
MOL4	CA12	arnebinol c	Predicted
MOL4	PTGES	arnebinol c	Predicted
MOL4	HSD11B1	arnebinol c	Predicted
MOL40	CYP3A4	o7-angeloylretronecine	Predicted
MOL40	CYP2D6	o7-angeloylretronecine	Predicted
MOL40	NFE2L2	o7-angeloylretronecine	Predicted
MOL40	HTT	o7-angeloylretronecine	Predicted
MOL40	CYP2C19	o7-angeloylretronecine	Predicted
MOL40	ACHE	o7-angeloylretronecine	Predicted
MOL40	PTPN1	o7-angeloylretronecine	Predicted
MOL40	CHRM3	o7-angeloylretronecine	Predicted
MOL40	OPRM1	o7-angeloylretronecine	Predicted
MOL40	BCHE	o7-angeloylretronecine	Predicted
MOL41	CYP3A4	o9-angeloylretronecine	Predicted
MOL41	CYP2D6	o9-angeloylretronecine	Predicted
MOL41	NFE2L2	o9-angeloylretronecine	Predicted
MOL41	PTPN1	o9-angeloylretronecine	Predicted
MOL41	ACHE	o9-angeloylretronecine	Predicted
MOL41	CYP2C19	o9-angeloylretronecine	Predicted
MOL41	OPRM1	o9-angeloylretronecine	Predicted
MOL41	BCHE	o9-angeloylretronecine	Predicted
MOL41	HTT	o9-angeloylretronecine	Predicted
MOL41	HIF1A	o9-angeloylretronecine	Predicted
MOL42	CA2	caffeic acid	Predicted
MOL42	CA5B	caffeic acid	Known
MOL42	CA1	caffeic acid	Predicted
MOL42	HSD17B10	caffeic acid	Predicted
MOL42	MMP1	caffeic acid	Known
MOL42	CA14	caffeic acid	Known
MOL42	CA12	caffeic acid	Predicted
MOL42	CA6	caffeic acid	Known
MOL42	PTPN1	caffeic acid	Predicted
MOL42	CA9	caffeic acid	Predicted
MOL42	MMP2	caffeic acid	Known
MOL42	CA5A	caffeic acid	Known
MOL42	CA7	caffeic acid	Predicted
MOL42	GAA	caffeic acid	Known
MOL42	EHMT2	caffeic acid	Known
MOL42	KDM4E	caffeic acid	Known
MOL42	MMP9	caffeic acid	Known
MOL42	ALOX5	caffeic acid	Known
MOL42	CA3	caffeic acid	Known
MOL42	EGFR	caffeic acid	Known
MOL42	CYP3A4	caffeic acid	Predicted
MOL42	HCAR2	caffeic acid	Predicted
MOL42	PDE4D	caffeic acid	Predicted
MOL43	CA2	ferulic acid	Predicted
MOL43	CA1	ferulic acid	Predicted
MOL43	CA14	ferulic acid	Known
MOL43	CA12	ferulic acid	Predicted
MOL43	CA6	ferulic acid	Known
MOL43	CA9	ferulic acid	Predicted
MOL43	CA5A	ferulic acid	Known
MOL43	CA7	ferulic acid	Predicted
MOL43	CYP3A4	ferulic acid	Predicted
MOL43	HCAR2	ferulic acid	Predicted
MOL43	PDE4D	ferulic acid	Predicted
MOL43	BACE1	ferulic acid	Predicted
MOL43	CA13	ferulic acid	Predicted
MOL44	CA1	lithospermic acid	Predicted
MOL44	CA12	lithospermic acid	Predicted
MOL44	CA4	lithospermic acid	Predicted
MOL44	CA7	lithospermic acid	Predicted
MOL44	CYP3A4	lithospermic acid	Predicted
MOL44	PTPN1	lithospermic acid	Predicted
MOL44	CA9	lithospermic acid	Predicted
MOL44	CYP19A1	lithospermic acid	Predicted
MOL44	AKR1B1	lithospermic acid	Predicted
MOL44	HSD17B10	lithospermic acid	Predicted
MOL45	CYP3A4	lithospermic acid b	Predicted
MOL45	CA12	lithospermic acid b	Predicted
MOL45	CA7	lithospermic acid b	Predicted
MOL45	PTPN1	lithospermic acid b	Predicted
MOL45	CA4	lithospermic acid b	Predicted
MOL45	CA9	lithospermic acid b	Predicted
MOL45	CYP19A1	lithospermic acid b	Predicted
MOL45	CA1	lithospermic acid b	Predicted
MOL45	AKR1B1	lithospermic acid b	Predicted
MOL45	HSD17B10	lithospermic acid b	Predicted
MOL46	FYN	rosmarinic acid	Known
MOL46	MMP1	rosmarinic acid	Known
MOL46	APEX1	rosmarinic acid	Known
MOL46	AKR1B1	rosmarinic acid	Known
MOL46	POLB	rosmarinic acid	Known
MOL46	RECQL	rosmarinic acid	Known
MOL46	GAA	rosmarinic acid	Known
MOL46	EHMT2	rosmarinic acid	Predicted
MOL46	KDM4E	rosmarinic acid	Known
MOL46	BAZ2B	rosmarinic acid	Known
MOL46	TTR	rosmarinic acid	Known
MOL46	MCL1	rosmarinic acid	Known
MOL46	PSIP1	rosmarinic acid	Known
MOL46	CYP3A4	rosmarinic acid	Predicted
MOL46	CA12	rosmarinic acid	Predicted
MOL46	CA7	rosmarinic acid	Predicted
MOL46	CA9	rosmarinic acid	Predicted
MOL46	CA4	rosmarinic acid	Predicted
MOL46	CA1	rosmarinic acid	Predicted
MOL46	HSD17B10	rosmarinic acid	Predicted
MOL46	CYP19A1	rosmarinic acid	Predicted
MOL46	PTPN1	rosmarinic acid	Predicted
MOL47	PTPN1	oleanolic acid	Predicted
MOL47	POLB	oleanolic acid	Known
MOL47	AKR1B10	oleanolic acid	Predicted
MOL47	PTPN2	oleanolic acid	Predicted
MOL47	PLA2G1B	oleanolic acid	Known
MOL47	CDC25B	oleanolic acid	Known
MOL47	GPBAR1	oleanolic acid	Predicted
MOL47	HSD11B1	oleanolic acid	Predicted
MOL47	CYP3A4	oleanolic acid	Predicted
MOL47	NFE2L2	oleanolic acid	Predicted
MOL47	PTGES	oleanolic acid	Predicted
MOL47	SHBG	oleanolic acid	Predicted
MOL47	TNF	oleanolic acid	Predicted
MOL48	PTPN1	tormentic acid	Predicted
MOL48	GPBAR1	tormentic acid	Predicted
MOL48	NFE2L2	tormentic acid	Predicted
MOL48	HSD11B1	tormentic acid	Predicted
MOL48	CYP3A4	tormentic acid	Predicted
MOL48	PTGES	tormentic acid	Predicted
MOL48	PTPN2	tormentic acid	Predicted
MOL48	AKR1B10	tormentic acid	Predicted
MOL48	SHBG	tormentic acid	Predicted
MOL48	TNF	tormentic acid	Predicted
MOL49	RORC	ursolic acid	Known
MOL49	PTPN1	ursolic acid	Predicted
MOL49	AKR1B10	ursolic acid	Predicted
MOL49	PTPN2	ursolic acid	Predicted
MOL49	ACP1	ursolic acid	Known
MOL49	PTPRF	ursolic acid	Known
MOL49	HSD11B1	ursolic acid	Predicted
MOL49	GPBAR1	ursolic acid	Predicted
MOL49	CYP3A4	ursolic acid	Predicted
MOL49	PTGES	ursolic acid	Predicted
MOL49	NFE2L2	ursolic acid	Predicted
MOL49	SHBG	ursolic acid	Predicted
MOL49	TNF	ursolic acid	Predicted
MOL5	CYP3A4	arnebinol d	Predicted
MOL5	MAOB	arnebinol d	Predicted
MOL5	PTPN1	arnebinol d	Predicted
MOL5	CA12	arnebinol d	Predicted
MOL5	CA9	arnebinol d	Predicted
MOL5	CA1	arnebinol d	Predicted
MOL5	BACE1	arnebinol d	Predicted
MOL5	CA2	arnebinol d	Predicted
MOL5	NFE2L2	arnebinol d	Predicted
MOL5	CA7	arnebinol d	Predicted
MOL50	CHRNA7	3-bromo-3-methylbutyric acid	Predicted
MOL50	PTPN1	3-bromo-3-methylbutyric acid	Predicted
MOL50	CYP3A4	3-bromo-3-methylbutyric acid	Predicted
MOL50	GPBAR1	3-bromo-3-methylbutyric acid	Predicted
MOL50	NFE2L2	3-bromo-3-methylbutyric acid	Predicted
MOL50	CYP19A1	3-bromo-3-methylbutyric acid	Predicted
MOL50	PTGES	3-bromo-3-methylbutyric acid	Predicted
MOL50	CA9	3-bromo-3-methylbutyric acid	Predicted
MOL50	HSD11B1	3-bromo-3-methylbutyric acid	Predicted
MOL50	CA12	3-bromo-3-methylbutyric acid	Predicted
MOL51	PTPN1	3-hydroxy-3-methyl butyric acid	Predicted
MOL51	CYP3A4	3-hydroxy-3-methyl butyric acid	Predicted
MOL51	GPBAR1	3-hydroxy-3-methyl butyric acid	Predicted
MOL51	NFE2L2	3-hydroxy-3-methyl butyric acid	Predicted
MOL51	CYP19A1	3-hydroxy-3-methyl butyric acid	Predicted
MOL51	HSD11B1	3-hydroxy-3-methyl butyric acid	Predicted
MOL51	CA9	3-hydroxy-3-methyl butyric acid	Predicted
MOL51	PTGES	3-hydroxy-3-methyl butyric acid	Predicted
MOL51	HIF1A	3-hydroxy-3-methyl butyric acid	Predicted
MOL51	CA12	3-hydroxy-3-methyl butyric acid	Predicted
MOL52	PTPN1	isovaleric acid	Predicted
MOL52	CYP3A4	isovaleric acid	Predicted
MOL52	GPBAR1	isovaleric acid	Predicted
MOL52	CYP19A1	isovaleric acid	Predicted
MOL52	NFE2L2	isovaleric acid	Predicted
MOL52	TRPA1	isovaleric acid	Predicted
MOL52	ALOX15	isovaleric acid	Predicted
MOL52	SOAT1	isovaleric acid	Predicted
MOL52	PTGES	isovaleric acid	Predicted
MOL52	SOAT2	isovaleric acid	Predicted
MOL53	ALOX15	linoleic acid	Known
MOL53	CYP19A1	linoleic acid	Known
MOL53	F3	linoleic acid	Known
MOL53	F7	linoleic acid	Known
MOL53	FABP3	linoleic acid	Predicted
MOL53	FABP4	linoleic acid	Known
MOL53	FFAR1	linoleic acid	Known
MOL53	FFAR4	linoleic acid	Known
MOL53	GLI3	linoleic acid	Known
MOL53	HNF4A	linoleic acid	Known
MOL53	HPGD	linoleic acid	Known
MOL53	HSPB1	linoleic acid	Known
MOL53	KCNB1	linoleic acid	Known
MOL53	KCNK10	linoleic acid	Known
MOL53	NFE2L2	linoleic acid	Known
MOL53	NR3C1	linoleic acid	Known
MOL53	PPARA	linoleic acid	Predicted
MOL53	PPARD	linoleic acid	Known
MOL53	PPARG	linoleic acid	Known
MOL53	PTGS1	linoleic acid	Known
MOL53	RARA	linoleic acid	Known
MOL53	TP53	linoleic acid	Known
MOL53	GPR84	linoleic acid	Predicted
MOL53	PTPN1	linoleic acid	Predicted
MOL53	CYP3A4	linoleic acid	Predicted
MOL53	TRPV1	linoleic acid	Predicted
MOL53	SCD	linoleic acid	Predicted
MOL53	GPBAR1	linoleic acid	Predicted
MOL53	HTR1A	linoleic acid	Predicted
MOL53	SLC22A6	linoleic acid	Predicted
MOL54	TLR2	myristic acid	Predicted
MOL54	PPARA	myristic acid	Predicted
MOL54	GPR84	myristic acid	Predicted
MOL54	SCD	myristic acid	Predicted
MOL54	HTR1A	myristic acid	Predicted
MOL54	FABP3	myristic acid	Predicted
MOL54	PTPN1	myristic acid	Predicted
MOL54	TRPV1	myristic acid	Predicted
MOL54	SLC22A6	myristic acid	Predicted
MOL54	GPBAR1	myristic acid	Predicted
MOL55	DNMT1	oleic acid	Known
MOL55	FAAH	oleic acid	Known
MOL55	FABP1	oleic acid	Known
MOL55	FABP4	oleic acid	Known
MOL55	FABP5	oleic acid	Known
MOL55	FASN	oleic acid	Known
MOL55	FFAR1	oleic acid	Known
MOL55	FFAR4	oleic acid	Known
MOL55	GMNN	oleic acid	Known
MOL55	KAT2A	oleic acid	Known
MOL55	KCNH2	oleic acid	Known
MOL55	KCNQ1	oleic acid	Known
MOL55	MAPT	oleic acid	Known
MOL55	MCL1	oleic acid	Known
MOL55	PLD2	oleic acid	Known
MOL55	PLK1	oleic acid	Known
MOL55	PPARA	oleic acid	Predicted
MOL55	PPARD	oleic acid	Known
MOL55	PPARG	oleic acid	Known
MOL55	TERT	oleic acid	Known
MOL55	TOP1	oleic acid	Known
MOL55	USP1	oleic acid	Known
MOL55	GPR84	oleic acid	Predicted
MOL55	HTR1A	oleic acid	Predicted
MOL55	SCD	oleic acid	Predicted
MOL55	FABP3	oleic acid	Predicted
MOL55	TRPV1	oleic acid	Predicted
MOL55	PTPN1	oleic acid	Predicted
MOL55	CYP3A4	oleic acid	Predicted
MOL55	TLR2	oleic acid	Predicted
MOL55	SLC22A6	oleic acid	Predicted
MOL56	ABCB1	palmitic acid	Known
MOL56	AR	palmitic acid	Known
MOL56	CYP19A1	palmitic acid	Known
MOL56	ESR1	palmitic acid	Known
MOL56	FABP2	palmitic acid	Known
MOL56	FABP3	palmitic acid	Predicted
MOL56	FABP4	palmitic acid	Known
MOL56	FABP5	palmitic acid	Known
MOL56	FFAR1	palmitic acid	Known
MOL56	NR1H4	palmitic acid	Known
MOL56	PPARA	palmitic acid	Predicted
MOL56	PPARD	palmitic acid	Known
MOL56	PPARG	palmitic acid	Known
MOL56	PTGS1	palmitic acid	Known
MOL56	SP1	palmitic acid	Known
MOL56	TLR2	palmitic acid	Predicted
MOL56	TOP1	palmitic acid	Known
MOL56	GPR84	palmitic acid	Predicted
MOL56	SCD	palmitic acid	Predicted
MOL56	HTR1A	palmitic acid	Predicted
MOL56	PTPN1	palmitic acid	Predicted
MOL56	TRPV1	palmitic acid	Predicted
MOL56	SLC22A6	palmitic acid	Predicted
MOL56	GPBAR1	palmitic acid	Predicted
MOL57	PPARA	stearic acid	Predicted
MOL57	PPARD	stearic acid	Known
MOL57	GPR84	stearic acid	Predicted
MOL57	SCD	stearic acid	Predicted
MOL57	HTR1A	stearic acid	Predicted
MOL57	FABP3	stearic acid	Predicted
MOL57	PTPN1	stearic acid	Predicted
MOL57	TLR2	stearic acid	Predicted
MOL57	TRPV1	stearic acid	Predicted
MOL57	SLC22A6	stearic acid	Predicted
MOL57	GPBAR1	stearic acid	Predicted
MOL58	CYP3A4	(E)-methyl tetracos-15-enoate	Predicted
MOL58	PTPN1	(E)-methyl tetracos-15-enoate	Predicted
MOL58	TRPV1	(E)-methyl tetracos-15-enoate	Predicted
MOL58	GPBAR1	(E)-methyl tetracos-15-enoate	Predicted
MOL58	HTR1A	(E)-methyl tetracos-15-enoate	Predicted
MOL58	GPR84	(E)-methyl tetracos-15-enoate	Predicted
MOL58	SLCO1B3	(E)-methyl tetracos-15-enoate	Predicted
MOL58	SLCO1B1	(E)-methyl tetracos-15-enoate	Predicted
MOL58	CNR2	(E)-methyl tetracos-15-enoate	Predicted
MOL58	PPARA	(E)-methyl tetracos-15-enoate	Predicted
MOL59	ALOX5	5-methylphthalide	Predicted
MOL59	CYP3A4	5-methylphthalide	Predicted
MOL59	CA2	5-methylphthalide	Predicted
MOL59	RAD51	5-methylphthalide	Predicted
MOL59	ELANE	5-methylphthalide	Predicted
MOL59	MAP2K6	5-methylphthalide	Predicted
MOL59	ACHE	5-methylphthalide	Predicted
MOL59	ALDH1A1	5-methylphthalide	Predicted
MOL59	MAPT	5-methylphthalide	Predicted
MOL59	RECQL	5-methylphthalide	Predicted
MOL6	PTPN1	arnebinone	Predicted
MOL6	CYP3A4	arnebinone	Predicted
MOL6	NFE2L2	arnebinone	Predicted
MOL6	GPBAR1	arnebinone	Predicted
MOL6	SHBG	arnebinone	Predicted
MOL6	BCHE	arnebinone	Predicted
MOL6	HSD11B1	arnebinone	Predicted
MOL6	SERPINA6	arnebinone	Predicted
MOL6	HKDC1	arnebinone	Predicted
MOL6	TNF	arnebinone	Predicted
MOL60	CYP3A4	9,12-octadecadienoic acid ethyl ester	Predicted
MOL60	ALDH1A1	9,12-octadecadienoic acid ethyl ester	Predicted
MOL60	ALOX15	9,12-octadecadienoic acid ethyl ester	Predicted
MOL60	PTPN1	9,12-octadecadienoic acid ethyl ester	Predicted
MOL60	TRPV1	9,12-octadecadienoic acid ethyl ester	Predicted
MOL60	HTR1A	9,12-octadecadienoic acid ethyl ester	Predicted
MOL60	CA9	9,12-octadecadienoic acid ethyl ester	Predicted
MOL60	CA7	9,12-octadecadienoic acid ethyl ester	Predicted
MOL60	NFE2L2	9,12-octadecadienoic acid ethyl ester	Predicted
MOL60	GPR84	9,12-octadecadienoic acid ethyl ester	Predicted
MOL61	CYP3A4	ethyl oleate	Predicted
MOL61	ALDH1A1	ethyl oleate	Predicted
MOL61	ALOX15	ethyl oleate	Predicted
MOL61	TRPV1	ethyl oleate	Predicted
MOL61	PTPN1	ethyl oleate	Predicted
MOL61	HTR1A	ethyl oleate	Predicted
MOL61	GPR84	ethyl oleate	Predicted
MOL61	CA9	ethyl oleate	Predicted
MOL61	CA7	ethyl oleate	Predicted
MOL61	NFE2L2	ethyl oleate	Predicted
MOL62	CYP3A4	ethyl palmitate	Predicted
MOL62	ALDH1A1	ethyl palmitate	Predicted
MOL62	ALOX15	ethyl palmitate	Predicted
MOL62	GPR84	ethyl palmitate	Predicted
MOL62	HTR1A	ethyl palmitate	Predicted
MOL62	PTPN1	ethyl palmitate	Predicted
MOL62	TRPV1	ethyl palmitate	Predicted
MOL62	CA7	ethyl palmitate	Predicted
MOL62	NFE2L2	ethyl palmitate	Predicted
MOL62	CA9	ethyl palmitate	Predicted
MOL63	CYP3A4	ethyl stearate	Predicted
MOL63	ALDH1A1	ethyl stearate	Predicted
MOL63	ALOX15	ethyl stearate	Predicted
MOL63	GPR84	ethyl stearate	Predicted
MOL63	HTR1A	ethyl stearate	Predicted
MOL63	PTPN1	ethyl stearate	Predicted
MOL63	TRPV1	ethyl stearate	Predicted
MOL63	CA7	ethyl stearate	Predicted
MOL63	NFE2L2	ethyl stearate	Predicted
MOL63	CA9	ethyl stearate	Predicted
MOL64	CYP3A4	octyl ferulate	Predicted
MOL64	CA9	octyl ferulate	Predicted
MOL64	CA7	octyl ferulate	Predicted
MOL64	CA12	octyl ferulate	Predicted
MOL64	HTR1A	octyl ferulate	Predicted
MOL64	NFE2L2	octyl ferulate	Predicted
MOL64	TRPV1	octyl ferulate	Predicted
MOL64	PTPN1	octyl ferulate	Predicted
MOL64	CA1	octyl ferulate	Predicted
MOL64	PRKCA	octyl ferulate	Predicted
MOL65	PTPN1	shinjulactone k	Predicted
MOL65	CYP3A4	shinjulactone k	Predicted
MOL65	NFE2L2	shinjulactone k	Predicted
MOL65	GPBAR1	shinjulactone k	Predicted
MOL65	PTGES	shinjulactone k	Predicted
MOL65	HSD11B1	shinjulactone k	Predicted
MOL65	TNF	shinjulactone k	Predicted
MOL65	SHBG	shinjulactone k	Predicted
MOL65	HTT	shinjulactone k	Predicted
MOL65	HIF1A	shinjulactone k	Predicted
MOL7	MAOB	shikonofuran a	Predicted
MOL7	CYP3A4	shikonofuran a	Predicted
MOL7	CA12	shikonofuran a	Predicted
MOL7	CA9	shikonofuran a	Predicted
MOL7	NFE2L2	shikonofuran a	Predicted
MOL7	PTPN1	shikonofuran a	Predicted
MOL7	BACE1	shikonofuran a	Predicted
MOL7	CA1	shikonofuran a	Predicted
MOL7	CA2	shikonofuran a	Predicted
MOL7	CYP19A1	shikonofuran a	Predicted
MOL8	CYP3A4	shikonofuran b	Predicted
MOL8	MAOB	shikonofuran b	Predicted
MOL8	PTPN1	shikonofuran b	Predicted
MOL8	NFE2L2	shikonofuran b	Predicted
MOL8	CA12	shikonofuran b	Predicted
MOL8	CA9	shikonofuran b	Predicted
MOL8	BACE1	shikonofuran b	Predicted
MOL8	CA1	shikonofuran b	Predicted
MOL8	HIF1A	shikonofuran b	Predicted
MOL8	CA2	shikonofuran b	Predicted
MOL9	CYP3A4	shikonofuran c	Predicted
MOL9	MAOB	shikonofuran c	Predicted
MOL9	PTPN1	shikonofuran c	Predicted
MOL9	NFE2L2	shikonofuran c	Predicted
MOL9	CYP19A1	shikonofuran c	Predicted
MOL9	CA12	shikonofuran c	Predicted
MOL9	BACE1	shikonofuran c	Predicted
MOL9	CA9	shikonofuran c	Predicted
MOL9	CA1	shikonofuran c	Predicted
MOL9	CA2	shikonofuran c	Predicted
