# Supplementary material for: Insights into the mechanism of Arnebia euchroma on leukemia via network pharmacology approach
Source: BMC Complement Med Ther. 2020 Oct 27;20:322. doi: 10.1186/s12906-020-03106-z (PMC7590697; doi:10.1186/s12906-020-03106-z)
Supplement: Supplementary file 5 — Additional file 5. Table S3. Eight central attributes of targets. [file 12906_2020_3106_MOESM5_ESM.xlsx]

## Sheet: Sheet1
Supplementary Table S3. Eight Central Attributes of Targets
Target	Betweenness	Subgragh	Degree	Eigenvector	Information	LAC	Closeness	Network
TP53	28198	3.58579e+06	106	0.424431	3.39437	4.33962	0.170839	72.7718
AKT1	18089.1	2.644e+06	85	0.364455	3.36847	4.14118	0.167485	49.9037
EGFR	9324.9	1.23415e+06	56	0.248985	3.30312	3.14286	0.161922	23.4231
CBFB	5334.92	259670	33	0.114092	3.1794	2.72727	0.153543	20.5327
ESR1	4994.05	841729	36	0.205624	3.20351	4.83333	0.160683	21.9619
CXCR4	4497.43	172920	14	0.0931813	2.84488	4	0.156268	7.25833
ABCB1	4272.84	36449.3	9	0.0427202	2.60012	2	0.153371	3.025
CYP3A4	4103.46	3674.39	23	0.0124922	3.061	2.86957	0.143836	12.9778
ABCG2	3999.08	30069.1	13	0.0388113	2.80713	1.53846	0.150996	4.44444
PLK1	3791.9	130654	20	0.0809933	3.00662	1.9	0.149425	7.64152
TERT	3233.2	288124	23	0.120305	3.061	2.43478	0.155556	9.41742
PTEN	2994.91	1.20773e+06	40	0.246319	3.2306	5.7	0.159556	26.6907
RARA	2756.44	57842.1	17	0.0538709	2.93705	1.17647	0.149425	4.75774
TNF	2704.12	419240	22	0.145109	3.04424	4.90909	0.158353	10.5252
RUNX1	2594.21	103258	29	0.0718416	3.14053	2	0.1456	15.8345
HDAC3	2242.46	74188.3	11	0.0610352	2.717	2	0.154762	3.7
CYP2C19	2208.41	1505.25	17	0.0072835	2.93705	3.64706	0.138438	12.2972
SP1	1876.88	214732	13	0.10386	2.80713	3.38462	0.156357	4.83889
MMP9	1725.91	310318	15	0.124844	2.87876	5.6	0.157349	8.55797
F2	1628.52	1462.11	8	0.00851578	2.52762	0.75	0.139428	2.33333
AR	1627.01	288699	13	0.12043	2.80713	4	0.158078	5.14524
CNR2	1477.64	1838.33	7	0.00949651	2.44251	3.14286	0.13879	4.83333
PPARG	1470.49	148010	11	0.0862207	2.717	2.90909	0.154762	3.4
GSTP1	1381.25	16291.5	4	0.0285716	2.06668	1	0.150912	1.33333
FABP1	1340.83	4138.69	9	0.0143713	2.60012	1.55556	0.14241	3.76667
G6PD	1315.47	22273.8	4	0.0334456	2.06668	1	0.14717	1.33333
NR3C1	1233.18	191734	11	0.0981386	2.717	3.09091	0.157077	3.52857
DNMT1	1163.54	137039	10	0.0829699	2.66259	2.6	0.152514	5.08333
ELANE	1141.26	6747.24	5	0.0183918	2.21839	1.2	0.138649	2.25
CASP3	1131.85	360711	17	0.134609	2.93705	4.82353	0.156	9.09167
PTGS1	1074.49	84.3194	6	0.000865763	2.34114	3	0.124317	3.95
CYP19A1	1071.32	8710.61	6	0.0208925	2.34114	0.666667	0.144751	1.7
FABP4	1009.42	1964.67	6	0.00989409	2.34114	1.33333	0.139499	2.7
CYBB	960.868	4578.14	6	0.0151426	2.34114	1	0.138649	2.3
ALDH1A1	914.509	4939.27	5	0.0156588	2.21839	1.6	0.143987	2
FABP5	910.98	74.6104	6	0.00182425	2.34114	0.333333	0.126682	1.25
IL2	909.051	94631.7	9	0.0689343	2.60012	2	0.152514	2.525
MYC	861.883	264159	10	0.115198	2.66259	4.2	0.156627	4.66667
HKDC1	814.257	84.1642	3	0.00200976	1.8744	0.666667	0.129691	1.5
ARNTL	800.119	1054.36	5	0.00724665	2.21839	0.4	0.138298	0.5
PRKCA	780.689	29773.6	7	0.0386663	2.44251	0.857143	0.146695	1.2
HSD11B1	772.649	3011.8	6	0.0122396	2.34114	0.666667	0.143836	1.4
PLD2	758.376	8057.13	4	0.020103	2.06668	1	0.14376	1.33333
NR1H4	712.71	65.1113	3	0.00161095	1.8744	0	0.131503	0
CREBBP	694.985	112626	8	0.0751977	2.52762	2.5	0.154237	3.15476
SLCO1B1	658.677	1159.9	10	0.00699292	2.66259	2.8	0.139857	5.45833
GSK3B	632.81	104832	8	0.0725678	2.52762	2.75	0.152429	3.47143
IDO1	604.442	3526.82	5	0.0132683	2.21839	0.8	0.142187	1
RAD51	560.221	47378.8	6	0.0487772	2.34114	1.66667	0.147727	3.1
HTR1A	553.869	4588.24	7	0.015109	2.44251	2.85714	0.142187	4
PTPN1	545.402	26789	3	0.0366813	1.8744	0	0.147488	0
PTGES	536	3.54495	2	5.16643e-05	1.62277	0	0.110885	0
FDFT1	536	1379.87	4	0.00829474	2.06668	1.5	0.137948	2
TRPV1	536	12.5946	3	0.000615061	1.8744	0.666667	0.123139	1
SHBG	536	1419.74	3	0.00843207	1.8744	0.666667	0.139144	1
APEX1	536	21119.3	3	0.0325684	1.8744	0.666667	0.146538	1
CYP2C9	492.458	378.404	9	0.00301622	2.60012	4	0.130998	6.475
NQO1	479.294	24887.7	6	0.0353503	2.34114	1	0.14845	1.63333
GPR84	468.063	55.8661	6	0.00151481	2.34114	1	0.12751	2.56667
HIF1A	448.81	288799	13	0.120451	2.80713	4	0.156357	6.55
PPARA	444.984	8575.33	7	0.0207233	2.44251	2	0.143232	2.75
ITGAL	399.319	1220.05	3	0.00778676	1.8744	0.666667	0.134948	1
MAPT	394.541	27379.8	5	0.0370797	2.21839	1.6	0.147091	2
MMP2	392.034	108749	7	0.0739085	2.44251	3.42857	0.153199	4.28333
MAOA	362.771	301.143	6	0.00330982	2.34114	2.33333	0.132139	2.85
PLA2G1B	360.775	87.3462	5	0.00158063	2.21839	2.4	0.12963	3
CCND1	325.897	228148	8	0.107054	2.52762	4	0.154938	4.57143
F3	308.029	1690.26	3	0.00919549	1.8744	0	0.138228	0
CCL5	288.308	19357.2	9	0.0311206	2.60012	3.77778	0.14241	5.80833
FOXO3	283.223	126160	6	0.0796099	2.34114	2.66667	0.152941	3.2
SLCO1B3	276.381	580.752	5	0.00529445	2.21839	0.8	0.137186	1.33333
MAOB	265.33	218.487	6	0.00262169	2.34114	2.33333	0.131187	2.85
PML	238.801	95223.5	5	0.0691622	2.21839	1.6	0.153199	2
CASP1	238.701	41545.4	5	0.0456765	2.21839	1.6	0.148936	2
KMT2C	225.926	31210.3	4	0.0395735	2.06668	0.5	0.150662	0.666667
BCHE	219.174	169.108	3	0.00286777	1.8744	0	0.134417	0
FYN	211.613	46568.4	6	0.0483606	2.34114	2	0.149017	2.63333
ABL1	201.57	79036.7	6	0.062995	2.34114	2.33333	0.15133	2.8
MMP1	190.143	43678.3	5	0.0468328	2.21839	2.8	0.148612	3.5
HSPB1	184.812	140698	6	0.0840737	2.34114	3	0.153803	3.73333
HRAS	181.414	155871	6	0.0884893	2.34114	3	0.153457	3.6
HNF4A	174.434	22091	3	0.0333088	1.8744	0.666667	0.147727	1
BMI1	164.826	94542.9	5	0.0689154	2.21839	2.8	0.153285	3.5
MOV10	162.262	79724.6	5	0.0632722	2.21839	2.4	0.150912	3
MCL1	161.36	293925	16	0.121514	2.90933	3.875	0.152941	8.91429
FAAH	160.514	19.414	4	0.000799033	2.06668	0.5	0.124487	0.833333
KRAS	160.467	162897	6	0.0904636	2.34114	2.66667	0.154324	3.2
FASN	160.405	19566	4	0.0313474	2.06668	0.5	0.146302	0.666667
PTPN2	160.221	4692.77	2	0.0153421	1.62277	0	0.141085	0
PIK3CD	149.142	53854.5	4	0.0520112	2.06668	1	0.148855	1.33333
NCOR2	140.001	30033.7	5	0.03883	2.21839	1.6	0.147887	2.08333
MYB	123.706	47069.1	4	0.0486055	2.06668	2	0.150496	2.66667
HIPK2	123.706	26356	3	0.0363676	1.8744	0.666667	0.149507	1
GPBAR1	122.744	3.52655	2	0.000185834	1.62277	0	0.119684	0
PKM	117.575	52066.5	5	0.0511388	2.21839	1.6	0.148774	2.08333
ALOX15	115.191	199.813	7	0.0017438	2.44251	4	0.12751	5.48333
NFE2L2	109.633	82922.3	6	0.0645407	2.34114	2	0.152685	2.4
KIT	107.121	48417	3	0.0493166	1.8744	1.33333	0.15277	2
CYP1A2	106.304	311.924	6	0.00318309	2.34114	2.66667	0.131693	3.3
FABP3	99.7944	50.4235	3	0.00149257	1.8744	0.666667	0.127689	1
PTPN11	98.2055	33198.8	3	0.0408325	1.8744	0	0.14918	0
ATM	96.2893	107993	5	0.0736545	2.21839	2.8	0.152344	3.5
CYP2D6	95.7363	561.07	6	0.00479632	2.34114	3	0.139002	3.6
AKR1B1	76.59	5.00334	3	0.000236139	1.8744	0.666667	0.118747	1.5
MECOM	75.9704	17416.9	2	0.0295731	1.62277	0	0.149099	0
NPM1	71.7789	50195	3	0.0502142	1.8744	1.33333	0.151667	2
AURKA	62.9844	53474.5	3	0.0518286	1.8744	1.33333	0.151498	2
AKT3	62.0292	93321.9	4	0.0684696	2.06668	2	0.152599	2.66667
BAX	53.4533	74157.5	4	0.0610331	2.06668	2	0.152429	2.66667
GSTM1	53.2837	251.591	3	0.00327973	1.8744	0.666667	0.134748	1
THRB	51.8214	3539.98	5	0.013307	2.21839	1.2	0.137186	2.25
TLR2	44.5507	45661.8	6	0.0478755	2.34114	3.33333	0.147967	4.05
FFAR1	40.8889	17.9696	4	0.000672271	2.06668	2	0.124317	3
FFAR4	40.8889	17.9696	4	0.000672271	2.06668	2	0.124317	3
BRCA2	35.0987	64721.6	4	0.0570167	2.06668	2.5	0.149671	3.33333
SPI1	30.4409	4106.64	3	0.0142816	1.8744	0.666667	0.135015	1
KMT2D	30.4409	4106.64	3	0.0142816	1.8744	0.666667	0.135015	1
MDM2	27.5779	183092	6	0.095907	2.34114	4	0.153803	4.8
CDKN2A	27.5779	139350	5	0.0836691	2.21839	2.8	0.15277	3.5
SOD2	26.5608	48010.8	3	0.0491099	1.8744	1.33333	0.150996	2
CAT	26.5608	11296.8	2	0.023818	1.62278	0	0.144597	0
GATA3	24.0008	40421.8	4	0.0450301	2.06668	2.5	0.148531	3.33333
GATA2	24.0008	21448.5	3	0.0327922	1.8744	1.33333	0.146224	2
GATA1	24.0008	21448.5	3	0.0327922	1.8744	1.33333	0.146224	2
ANXA5	15.0617	146231	6	0.0857084	2.34114	4	0.153371	4.8
VDR	15.0207	4319.64	4	0.0147095	2.06668	1	0.136911	1.33333
NCL	14.1758	44514.9	3	0.0472859	1.8744	1.33333	0.148774	2
ERBB2	13.9045	183363	6	0.0959781	2.34114	4	0.153371	4.8
ABCC2	13.226	330.283	4	0.00378451	2.06668	2	0.13435	2.66667
BCL2L11	12.5157	94972.7	4	0.0690735	2.06668	2	0.152089	2.66667
STAT5B	9.40206	76130.6	3	0.0618432	1.8744	1.33333	0.152004	2
SERPINE1	9.40206	76130.6	3	0.0618432	1.8744	1.33333	0.152004	2
PDGFRB	9.40206	116523	4	0.0765099	2.06668	2.5	0.152259	3.33333
NRAS	9.40206	116523	4	0.0765099	2.06668	2.5	0.152259	3.33333
NOTCH1	9.40206	116523	4	0.0765099	2.06668	2.5	0.152259	3.33333
NF1	9.40206	116523	4	0.0765099	2.06668	2.5	0.152259	3.33333
GRB2	9.40206	80158.5	4	0.0634559	2.06668	2.5	0.149835	3.33333
ERBB3	9.40206	52224.1	3	0.051218	1.8744	1.33333	0.148612	2
CXCL12	9.40206	109240	4	0.074081	2.06668	2.5	0.153027	3.33333
VEGFC	9.40206	26598.7	2	0.0365513	1.62278	0	0.147329	0
ACTB	9.40206	76130.6	3	0.0618432	1.8744	1.33333	0.152004	2
ALOX5	6.48724	81.394	5	0.000862847	2.21839	3.6	0.124204	4.5
TOP1	5.36508	26086.2	3	0.0361954	1.8744	1.33333	0.147091	2
F7	4.66667	21.8369	2	0.000978859	1.62277	0	0.124829	0
SCD	4.10861	975.522	2	0.00698925	1.62277	0	0.136296	0
TPT1	4	27768.3	3	0.0373424	1.8744	1.33333	0.147011	2
CYP11B2	1.93816	94.0053	3	0.00209705	1.8744	1.33333	0.128592	2
CYP11B1	1.93816	94.0049	3	0.00209705	1.8744	1.33333	0.128592	2
CDK2	1.38882	39885.3	3	0.04476	1.8744	1.33333	0.148693	2
BCL2	1.38882	87967.2	4	0.0664765	2.06668	2.5	0.15192	3.33333
ABCC3	0.939869	18.4803	2	0.000732128	1.62277	0	0.123084	0
SLC22A1	0.939869	200.167	3	0.00304042	1.8744	1.33333	0.132396	2
TTR	0	32.3375	2	0.00120383	1.62277	1	0.122973	2
TRPA1	0	1.71202	1	3.65722e-05	1.2793	0	0.109859	0
BACE1	0	12737.1	1	0.0252919	1.2793	0	0.146302	0
CNOT4	0	12737.1	1	0.0252919	1.2793	0	0.146302	0
DROSHA	0	12737.1	1	0.0252919	1.2793	0	0.146302	0
STMN1	0	12737.1	1	0.0252919	1.2793	0	0.146302	0
DHFR	0	12737.1	1	0.0252919	1.2793	0	0.146302	0
BCL6	0	12737.1	1	0.0252919	1.2793	0	0.146302	0
RPL5	0	12737.1	1	0.0252919	1.2793	0	0.146302	0
CNOT3	0	12737.1	1	0.0252919	1.2793	0	0.146302	0
IDH2	0	12737.1	1	0.0252919	1.2793	0	0.146302	0
ZBTB7A	0	12737.1	1	0.0252919	1.2793	0	0.146302	0
RRM2B	0	12737.1	1	0.0252919	1.2793	0	0.146302	0
NBN	0	12737.1	1	0.0252919	1.2793	0	0.146302	0
BRD4	0	12737.1	1	0.0252919	1.2793	0	0.146302	0
MAP2K6	0	1486.35	1	0.00862998	1.2793	0	0.137048	0
POT1	0	1023.09	1	0.00715919	1.2793	0	0.134948	0
NOP10	0	1023.09	1	0.00715919	1.2793	0	0.134948	0
WT1	0	20967.3	2	0.0324511	1.62277	1	0.147091	2
WRAP53	0	1023.09	1	0.00715919	1.2793	0	0.134948	0
NHP2	0	1023.09	1	0.00715919	1.2793	0	0.134948	0
IRF1	0	20967.3	2	0.0324511	1.62277	1	0.147091	2
GAR1	0	1023.09	1	0.00715919	1.2793	0	0.134948	0
SQLE	0	6.69183	1	0.000493765	1.2793	0	0.121495	0
SOAT1	0	1.54308	1	0	1.2793	0	0.003663	0
SOAT2	0	1.54308	1	0	1.2793	0	0.003663	0
SERPINA6	0	6.6983	1	0.000502286	1.2793	0	0.122422	0
CEBPA	0	374.728	1	0.00428125	1.2793	0	0.127391	0
RUNX1T1	0	374.728	1	0.00428125	1.2793	0	0.127391	0
RORC	0	5.53749	1	0.00043141	1.2793	0	0.121766	0
PRAM1	0	207.937	1	0.00320582	1.2793	0	0.13031	0
PBX1	0	207.937	1	0.00320582	1.2793	0	0.13031	0
ZBTB16	0	207.937	1	0.00320582	1.2793	0	0.13031	0
THRA	0	324.347	2	0.00399894	1.62277	1	0.130435	2
RECQL	0	169.258	1	0.0028985	1.2793	0	0.129017	0
PTPRF	0	96.1284	1	0.00217818	1.2793	0	0.128834	0
BRAF	0	4284.85	1	0.0146668	1.2793	0	0.137948	0
BCR	0	4284.85	1	0.0146668	1.2793	0	0.137948	0
POLK	0	15825.5	2	0.0281904	1.62277	1	0.146459	2
PSMD7	0	39925.7	3	0.0447789	1.8744	2	0.147408	3
NUMA1	0	466.09	1	0.00482021	1.2793	0	0.13031	0
RRM2	0	18058.2	2	0.0301121	1.62277	1	0.146932	2
TYMS	0	466.09	1	0.00482021	1.2793	0	0.13031	0
AURKB	0	18058.2	2	0.0301121	1.62277	1	0.146932	2
TK1	0	466.09	1	0.00482021	1.2793	0	0.13031	0
RRM1	0	466.09	1	0.00482021	1.2793	0	0.13031	0
KIF11	0	466.09	1	0.00482021	1.2793	0	0.13031	0
CEP72	0	466.09	1	0.00482021	1.2793	0	0.13031	0
MIF	0	12737.1	1	0.0252919	1.2793	0	0.146302	0
KCNH2	0	1.54276	1	0	1.2793	0	0.003663	0
KCNQ1	0	1.54288	1	0	1.2793	0	0.003663	0
KAT2A	0	16655	2	0.0289211	1.62277	1	0.148774	2
HPGD	0	1.60861	1	3.08015e-06	1.2793	0	0.1	0
GLI3	0	372.291	1	0.00431335	1.2793	0	0.132589	0
GAA	0	23.3768	2	0.000992267	1.62277	1	0.122973	2
PPARD	0	2.0945	1	0.000108413	1.2793	0	0.11267	0
FABP2	0	46.3546	2	0.00144503	1.62277	1	0.126682	2
SET	0	2985.38	1	0.0122379	1.2793	0	0.13879	0
NR2F1	0	2985.38	1	0.0122379	1.2793	0	0.13879	0
EHMT2	0	18188.9	2	0.0302239	1.62277	1	0.146538	2
SH3GL1	0	4386.4	1	0.0148348	1.2793	0	0.139713	0
PACSIN2	0	4386.4	1	0.0148348	1.2793	0	0.139713	0
LIF	0	4386.4	1	0.0148348	1.2793	0	0.139713	0
FOLH1	0	4386.4	1	0.0148348	1.2793	0	0.139713	0
MUC1	0	54587.3	3	0.0523646	1.8744	2	0.150413	3
PLCG2	0	4386.4	1	0.0148348	1.2793	0	0.139713	0
IDH1	0	32057.7	2	0.0401267	1.62277	1	0.148128	2
PICALM	0	4386.4	1	0.0148348	1.2793	0	0.139713	0
JAK2	0	54587.3	3	0.0523646	1.8744	2	0.150413	3
IFNA2	0	4386.4	1	0.0148348	1.2793	0	0.139713	0
ERBB4	0	89446.2	4	0.0670313	2.06668	3	0.150662	4
IL7R	0	4386.4	1	0.0148348	1.2793	0	0.139713	0
CBL	0	4386.4	1	0.0148348	1.2793	0	0.139713	0
DPP4	0	613.945	1	0.00553786	1.2793	0	0.135484	0
TET2	0	486.2	1	0.00493201	1.2793	0	0.132653	0
TET1	0	486.2	1	0.00493201	1.2793	0	0.132653	0
DNMT3A	0	18188.9	2	0.0302239	1.62277	1	0.146538	2
SULT2B1	0	21.6344	1	0.00074409	1.2793	0	0.126039	0
CES1	0	21.6344	1	0.00074409	1.2793	0	0.126039	0
CYP2E1	0	61.9195	2	0.00117822	1.62277	1	0.12633	2
UGT1A1	0	107.781	3	0.00159475	1.8744	2	0.126506	3
CYP2B6	0	61.9195	2	0.00117822	1.62277	1	0.12633	2
OPRM1	0	1802.44	5	0.00941712	2.21839	4	0.137948	5
HCAR2	0	1802.44	5	0.00941712	2.21839	4	0.137948	5
CHRM3	0	13.6354	3	0.000587235	1.8744	2	0.123028	3
CDC25B	0	466.09	1	0.00482021	1.2793	0	0.13031	0
TAL1	0	2478.16	2	0.0110757	1.62277	1	0.133824	2
PAX5	0	2478.16	2	0.0110757	1.62277	1	0.133824	2
NFATC2	0	2478.16	2	0.0110757	1.62277	1	0.133824	2
LMO2	0	2478.16	2	0.0110757	1.62277	1	0.133824	2
LMO1	0	2478.16	2	0.0110757	1.62277	1	0.133824	2
LIFR	0	2478.16	2	0.0110757	1.62277	1	0.133824	2
KMT2E	0	2478.16	2	0.0110757	1.62277	1	0.133824	2
KMT2B	0	2478.16	2	0.0110757	1.62277	1	0.133824	2
KMT2A	0	2478.16	2	0.0110757	1.62277	1	0.133824	2
HTT	0	60245.5	3	0.0550133	1.8744	2	0.15133	3
CA9	0	44519.8	3	0.0472878	1.8744	2	0.148208	3
POLB	0	76.2083	1	0.0019351	1.2793	0	0.128109	0
TGFB1	0	16197	2	0.028511	1.62277	1	0.145911	2
TEP1	0	16603.4	2	0.0288757	1.62277	1	0.144828	2
TCL1B	0	9391.69	1	0.0217165	1.2793	0	0.143836	0
TCL1A	0	9391.69	1	0.0217165	1.2793	0	0.143836	0
SLC2A1	0	43988.4	2	0.0470084	1.62278	1	0.150829	2
RAF1	0	9391.69	1	0.0217165	1.2793	0	0.143836	0
RAC2	0	9391.69	1	0.0217165	1.2793	0	0.143836	0
NOS3	0	69871.9	3	0.0592462	1.8744	2	0.151835	3
MTCP1	0	9391.69	1	0.0217165	1.2793	0	0.143836	0
KAT6A	0	43988.4	2	0.0470084	1.62278	1	0.150829	2
IL2RG	0	9391.69	1	0.0217165	1.2793	0	0.143836	0
GSK3A	0	9391.69	1	0.0217165	1.2793	0	0.143836	0
FOXO4	0	75717.6	3	0.0616751	1.8744	2	0.151079	3
DKC1	0	16603.4	2	0.0288757	1.62278	1	0.144828	2
CD19	0	9391.69	1	0.0217165	1.2793	0	0.143836	0
BCL3	0	9391.69	1	0.0217165	1.2793	0	0.143836	0
BCL2L1	0	58561.7	3	0.0542386	1.8744	2	0.150912	3
GNB1	0	22955.7	2	0.0339543	1.62278	1	0.146538	2
AKR1B10	0	3.2093	2	0.000133826	1.62278	1	0.115776	2
ABCC1	0	109.41	1	0.00230827	1.2793	0	0.131503	0
SLC22A12	0	109.41	1	0.00230827	1.2793	0	0.131503	0
SLCO1A2	0	109.41	1	0.00230827	1.2793	0	0.131503	0
CYP3A5	0	419.758	4	0.00413163	2.06668	3	0.13616	4
ABCB4	0	131.688	1	0.00253655	1.2793	0	0.133301	0
