# Supplementary material for: Insights into the mechanism of Arnebia euchroma on leukemia via network pharmacology approach
Source: BMC Complement Med Ther. 2020 Oct 27;20:322. doi: 10.1186/s12906-020-03106-z (PMC7590697; doi:10.1186/s12906-020-03106-z)
Supplement: Supplementary file 6 — Additional file 6. Table S4. Weighted component-important target interactions. [file 12906_2020_3106_MOESM6_ESM.xlsx]

## Sheet: Sheet1
Supplementary Table S4. Weighted component-important target interactions
Component ID	Target	Component Name	Weight
MOL16	NFE2L2	acetylalkannin/acetylshikonin	3
MOL16	TERT	acetylalkannin/acetylshikonin	3
MOL16	TP53	acetylalkannin/acetylshikonin	3
MOL18	AKT1	alkannin/shikonin	3
MOL18	ANXA5	alkannin/shikonin	3
MOL18	AR	alkannin/shikonin	3
MOL18	CBFB	alkannin/shikonin	3
MOL18	CXCR4	alkannin/shikonin	3
MOL18	MAPT	alkannin/shikonin	3
MOL18	PKM	alkannin/shikonin	3
MOL18	PTEN	alkannin/shikonin	3
MOL18	RUNX1	alkannin/shikonin	3
MOL18	TP53	alkannin/shikonin	3
MOL25	MAPT	deoxyshikonin	3
MOL26	NFE2L2	isobutyrylshikonin	3
MOL27	NFE2L2	isovalerylalkannin/isovalerylshikonin	3
MOL30	NFE2L2	α-methyl-n-butylalkannin/α-methyl-n-butylshikonin	3
MOL31	NFE2L2	beta,beta-dimethylacrylalkannin/beta,beta-dimethylacrylshikonin	3
MOL32	NFE2L2	beta-acetoxyisovalerylalkannin/beta-acetoxyisovalerylshikonin	3
MOL33	NFE2L2	beta-hydroxyisovalerylalkannin/beta-hydroxyisovalerylshikonin	3
MOL61	NFE2L2	ethyl oleate	3
MOL10	NFE2L2	shikonofuran d	2
MOL11	NFE2L2	shikonofuran e	2
MOL14	MAPT	1-methoxyacetylshikonin	2
MOL21	NFE2L2	arnebiabinone	2
MOL21	TNF	arnebiabinone	2
MOL36	CASP3	beta-sitosterol	2
MOL36	GSK3B	beta-sitosterol	2
MOL36	HIF1A	beta-sitosterol	2
MOL36	NFE2L2	beta-sitosterol	2
MOL51	HIF1A	3-hydroxy-3-methyl butyric acid	2
MOL51	NFE2L2	3-hydroxy-3-methyl butyric acid	2
MOL52	NFE2L2	isovaleric acid	2
MOL59	MAPT	5-methylphthalide	2
MOL59	RAD51	5-methylphthalide	2
MOL62	NFE2L2	ethyl palmitate	2
MOL63	NFE2L2	ethyl stearate	2
MOL64	NFE2L2	octyl ferulate	2
MOL7	NFE2L2	shikonofuran a	2
MOL8	HIF1A	shikonofuran b	2
MOL8	NFE2L2	shikonofuran b	2
MOL1	ABCG2	9,17-epoxyarnebinol	1
MOL12	CASP1	arnebifuranone	1
MOL12	MAPT	arnebifuranone	1
MOL12	NFE2L2	arnebifuranone	1
MOL13	NFE2L2	des-o-methyllasiodiplodin	1
MOL15	ABCG2	5,8-o-dimethyl-11-deoxyalkannin	1
MOL15	MAPT	5,8-o-dimethyl-11-deoxyalkannin	1
MOL19	NFE2L2	alkannin angelate	1
MOL19	TNF	alkannin angelate	1
MOL20	MAPT	anhydroshikonin	1
MOL22	MAPT	arnebin	1
MOL22	NFE2L2	arnebin	1
MOL23	HDAC3	butyryl alkannin	1
MOL23	NFE2L2	butyryl alkannin	1
MOL24	NFE2L2	dehydroalkannin	1
MOL24	TNF	dehydroalkannin	1
MOL29	NFE2L2	teracrylshikonin	1
MOL3	NFE2L2	arnebinol b	1
MOL38	GSK3B	daucosterol	1
MOL38	HIF1A	daucosterol	1
MOL38	IL2	daucosterol	1
MOL38	NFE2L2	daucosterol	1
MOL38	SP1	daucosterol	1
MOL38	TNF	daucosterol	1
MOL39	HIF1A	echimidine	1
MOL39	NFE2L2	echimidine	1
MOL4	NFE2L2	arnebinol c	1
MOL40	NFE2L2	o7-angeloylretronecine	1
MOL41	HIF1A	o9-angeloylretronecine	1
MOL41	NFE2L2	o9-angeloylretronecine	1
MOL42	EGFR	caffeic acid	1
MOL42	MMP1	caffeic acid	1
MOL42	MMP2	caffeic acid	1
MOL42	MMP9	caffeic acid	1
MOL46	FYN	rosmarinic acid	1
MOL46	MCL1	rosmarinic acid	1
MOL46	MMP1	rosmarinic acid	1
MOL47	NFE2L2	oleanolic acid	1
MOL47	TNF	oleanolic acid	1
MOL48	NFE2L2	tormentic acid	1
MOL48	TNF	tormentic acid	1
MOL49	NFE2L2	ursolic acid	1
MOL49	TNF	ursolic acid	1
MOL5	NFE2L2	arnebinol d	1
MOL50	NFE2L2	3-bromo-3-methylbutyric acid	1
MOL53	HSPB1	linoleic acid	1
MOL53	NFE2L2	linoleic acid	1
MOL53	NR3C1	linoleic acid	1
MOL53	PPARG	linoleic acid	1
MOL53	RARA	linoleic acid	1
MOL53	TP53	linoleic acid	1
MOL54	TLR2	myristic acid	1
MOL55	DNMT1	oleic acid	1
MOL55	MAPT	oleic acid	1
MOL55	MCL1	oleic acid	1
MOL55	PLK1	oleic acid	1
MOL55	PPARG	oleic acid	1
MOL55	TERT	oleic acid	1
MOL55	TLR2	oleic acid	1
MOL56	ABCB1	palmitic acid	1
MOL56	AR	palmitic acid	1
MOL56	ESR1	palmitic acid	1
MOL56	PPARG	palmitic acid	1
MOL56	SP1	palmitic acid	1
MOL56	TLR2	palmitic acid	1
MOL57	TLR2	stearic acid	1
MOL6	NFE2L2	arnebinone	1
MOL6	TNF	arnebinone	1
MOL60	NFE2L2	9,12-octadecadienoic acid ethyl ester	1
MOL65	HIF1A	shinjulactone k	1
MOL65	NFE2L2	shinjulactone k	1
MOL65	TNF	shinjulactone k	1
MOL9	NFE2L2	shikonofuran c	1
