# Supplementary material for: Insights into the mechanism of Arnebia euchroma on leukemia via network pharmacology approach
Source: BMC Complement Med Ther. 2020 Oct 27;20:322. doi: 10.1186/s12906-020-03106-z (PMC7590697; doi:10.1186/s12906-020-03106-z)
Supplement: Supplementary file 7 — Additional file 7. Table S5. 34 KEGG pathways. [file 12906_2020_3106_MOESM7_ESM.xlsx]

## Sheet: Sheet1
Supplementary Table S5. 34 pathways
ID	Pathway	Rank	Class	Target
hsa05200	Pathways in cancer	1	Specific human diseases	AKT1,AR,CASP3,CXCR4,EGFR,ESR1,GSK3B,HIF1A,IL2,MMP1,MMP2,MMP9,NFE2L2,PPARG,PTEN,RARA,RUNX1,SP1,TERT,TP53
hsa05205	Proteoglycans in cancer	2	Specific human diseases	AKT1,CASP3,EGFR,ESR1,HIF1A,MMP2,MMP9,TLR2,TNF,TP53
hsa05225	Hepatocellular carcinoma	3	Specific human diseases	AKT1,EGFR,GSK3B,NFE2L2,PTEN,TERT,TP53
hsa05165	Human papillomavirus infection	4	Specific human diseases	AKT1,CASP3,EGFR,GSK3B,HDAC3,PKM,PTEN,TERT,TNF,TP53
hsa05418	Fluid shear stress and atherosclerosis	5	Specific human diseases	AKT1,MMP2,MMP9,NFE2L2,TNF,TP53
hsa05206	MicroRNAs in cancer	6	Specific human diseases	ABCB1,CASP3,DNMT1,EGFR,MCL1,MMP9,PTEN,TP53
hsa05215	Prostate cancer	7	Specific human diseases	AKT1,AR,EGFR,GSK3B,MMP9,PTEN,TP53
hsa05161	Hepatitis B	8	Specific human diseases	AKT1,CASP3,MMP9,PTEN,TLR2,TNF,TP53
hsa01522	Endocrine resistance	9	Specific human diseases	AKT1,EGFR,ESR1,MMP2,MMP9,SP1,TP53
hsa05230	Central carbon metabolism in cancer	10	Specific human diseases	AKT1,EGFR,HIF1A,PKM,PTEN,TP53
hsa05224	Breast cancer	11	Specific human diseases	AKT1,EGFR,ESR1,GSK3B,PTEN,SP1,TP53
hsa04010	MAPK signaling pathway	12	Cell survival and death	AKT1,CASP3,EGFR,HSPB1,MAPT,TNF,TP53
hsa04151	PI3K-Akt signaling pathway	13	Cell survival and death	AKT1,EGFR,GSK3B,IL2,MCL1,PTEN,TLR2,TP53
hsa04915	Estrogen signaling pathway	14	Endocrine system	AKT1,EGFR,ESR1,MMP2,MMP9,RARA,SP1
hsa04919	Thyroid hormone signaling pathway	15	Endocrine system	AKT1,ESR1,GSK3B,HDAC3,HIF1A,TP53
hsa05162	Measles	16	Specific human diseases	AKT1,FYN,GSK3B,IL2,TLR2,TP53
hsa05219	Bladder cancer	17	Specific human diseases	EGFR,MMP1,MMP2,MMP9,TP53
hsa05226	Gastric cancer	18	Specific human diseases	ABCB1,AKT1,EGFR,GSK3B,TERT,TP53
hsa05213	Endometrial cancer	19	Specific human diseases	AKT1,EGFR,GSK3B,PTEN,TP53
hsa05166	HTLV-I infection	20	Specific human diseases	AKT1,GSK3B,IL2,TERT,TNF,TP53
hsa05202	Transcriptional misregulation in cancer	21	Specific human diseases	MMP9,PPARG,RARA,RUNX1,SP1,TP53
hsa04071	Sphingolipid signaling pathway	22	Cell survival and death	AKT1,FYN,PTEN,TNF,TP53
hsa04657	IL-17 signaling pathway	23	Immune system	CASP3,GSK3B,MMP1,MMP9,TNF
hsa05210	Colorectal cancer	24	Specific human diseases	AKT1,CASP3,EGFR,GSK3B,TP53
hsa04660	T cell receptor signaling pathway	25	Immune system	AKT1,FYN,GSK3B,IL2,TNF
hsa05160	Hepatitis C	26	Specific human diseases	AKT1,EGFR,GSK3B,TNF,TP53
hsa04210	Apoptosis	27	Cell survival and death	AKT1,CASP3,MCL1,TNF,TP53
hsa05167	Kaposi's sarcoma-associated herpesvirus infection	28	Specific human diseases	AKT1,CASP3,GSK3B,HIF1A,TP53
hsa05014	Amyotrophic lateral sclerosis (ALS)	29	Specific human diseases	CASP1,CASP3,TNF,TP53
hsa05134	Legionellosis	30	Specific human diseases	CASP1,CASP3,TLR2,TNF
hsa04926	Relaxin signaling pathway	31	Endocrine system	AKT1,EGFR,MMP1,MMP2,MMP9
hsa05214	Glioma	32	Specific human diseases	AKT1,EGFR,PTEN,TP53
hsa05010	Alzheimer's disease	33	Specific human diseases	CASP3,GSK3B,MAPT,TNF
hsa05218	Melanoma	34	Specific human diseases	AKT1,EGFR,PTEN,TP53
