# Supplementary material for: Insights into the mechanism of Arnebia euchroma on leukemia via network pharmacology approach
Source: BMC Complement Med Ther. 2020 Oct 27;20:322. doi: 10.1186/s12906-020-03106-z (PMC7590697; doi:10.1186/s12906-020-03106-z)
Supplement: Supplementary file 8 — Additional file 8. Table S6. Docking scores of 16 pairs of PCTIs. [file 12906_2020_3106_MOESM8_ESM.xlsx]

## Sheet: Sheet1
Supplementary Table S6. Docking scores of 16 pairs of PCTIs
Target	Component ID	Component Name	Docking Score
TNF	MOL6	arnebinone	-6.222
TNF	MOL21	arnebiabinone	-5.658
TNF	MOL24	dehydroalkannin	-5.405
TNF	MOL47	oleanolic acid	-4.875
TNF	MOL65	shinjulactone k	-4.875
HIF1A	MOL8	shikonofuran b	-4.802
TNF	MOL49	ursolic acid	-4.789
HIF1A	MOL41	o9-angeloylretronecine	-4.488
HIF1A	MOL39	echimidine	-4.322
TNF	MOL38	daucosterol	-4.261
TNF	MOL19	alkannin angelate	-4.237
HIF1A	MOL51	3-hydroxy-3-methyl butyric acid	-4.182
TNF	MOL48	tormentic acid	-4.161
HIF1A	MOL38	daucosterol	-4.115
HIF1A	MOL65	shinjulactone k	-3.482
HIF1A	MOL36	beta-sitosterol	-2.47
